# Supplementary material for: Perapion connexum (Schilsky, 1902) (Coleoptera, Apionidae) in Central Europe, a case of plant expansion chase
Source: Zookeys. 2012 Mar 9;(174):49–61. doi: 10.3897/zookeys.174.2526 (PMC3307354; doi:10.3897/zookeys.174.2526)
Supplement: XML Treatment for Perapion connexum [file zookeys.174.2526-treatment1.xml]

<!DOCTYPE tp:taxon-treatment
  PUBLIC "-//TaxonX//DTD Taxonomic Treatment Publishing DTD v0 20100105//EN" "tax-treatment-NSO.dtd">
<tp:taxon-treatment xmlns:tp="http://www.plazi.org/taxpub"><tp:treatment-meta><mixed-citation publication-type="journal"><person-group><name><surname>Wanat</surname><given-names>Marek</given-names></name><name><surname>Podlussány</surname><given-names>Attila</given-names></name><name><surname>Schön</surname><given-names>Karel</given-names></name></person-group><article-title>
                    <italic>Perapion connexum</italic> (Schilsky, 1902)  (Coleoptera, Apionidae) in Central Europe, a case of plant expansion chase
                </article-title><source>Zookeys</source><day>9</day><month>3</month><year>2012</year><volume>2012</volume><issue>174</issue><fpage>49</fpage><lpage>61</lpage><pub-id pub-id-type="doi">10.3897/zookeys.174.2526</pub-id></mixed-citation></tp:treatment-meta><tp:nomenclature><tp:taxon-name>
                        <tp:taxon-name-part taxon-name-part-type="genus">Perapion</tp:taxon-name-part>
                        <tp:taxon-name-part taxon-name-part-type="species">connexum</tp:taxon-name-part>
                    <object-id xmlns:xlink="http://www.w3.org/1999/xlink" xlink:type="simple">http://species-id.net/wiki/Perapion_connexum</object-id>
                    </tp:taxon-name><tp:taxon-authority>(Schilsky, 1902)</tp:taxon-authority><tp:nomenclature-citation-list><tp:nomenclature-citation><tp:taxon-name>Apion connexum</tp:taxon-name><comment> Schilsky, 1902: 28.</comment></tp:nomenclature-citation><tp:nomenclature-citation><tp:taxon-name>Apion arcuatum</tp:taxon-name><comment> Bajtenov, 1977: 15. Syn. by <xref ref-type="bibr" rid="B17">Legalov (1998)</xref>.</comment></tp:nomenclature-citation></tp:nomenclature-citation-list></tp:nomenclature><tp:treatment-sec sec-type="Diagnosis"><title>Diagnosis.</title><p><italic><tp:taxon-name>Perapion connexum</tp:taxon-name></italic> is of the same size and at first glance very similar to the common in Europe <italic><tp:taxon-name>Perapion curtirostre</tp:taxon-name></italic>, from which it differs in a black tone of body integument (evidently grey in <italic>curtirostre</italic>), almost cylindrical and distinctly curved rostrum (thickened in basal half and nearly straight in <italic>curtirostre</italic>, as in <xref ref-type="fig" rid="F1">Figs 5</xref>, <xref ref-type="fig" rid="F2">6, 9, 10</xref>), narrower subconical head, puncturation of vertex rugose and indefinite, smaller and not elongate scutellum (scutellar shield), slenderer tarsi and in male metatarsi devoid of ventral<!--PageBreak--> spines. It strongly resembles <italic><tp:taxon-name>Aizobius sedi</tp:taxon-name></italic> in the colour of integument, but the latter species has different frons sculpture, with well defined punctures and long median fovea, pronotum distinctly rounded at sides, and a ventrally spined basal segment on all male tarsi. See the key to species of <italic><tp:taxon-name>Perapion</tp:taxon-name></italic> occurring in Central Europe given below.</p><fig id="F1" position="float" orientation="portrait"><label>Figures 1–5.</label><caption><p> <bold>1–4</bold> <italic><tp:taxon-name>Perapion connexum</tp:taxon-name></italic> (Schilsky), female <bold>1</bold> total view <bold>2</bold> antenna <bold>3</bold> tarsal claws <bold>4</bold> head with rostrum, lateral view <bold>5</bold> <italic><tp:taxon-name>Perapion curtirostre</tp:taxon-name></italic> (Gyllenhal), female head with rostrum, lateral view. <bold>2–4</bold> SEM photos.</p></caption><graphic xmlns:xlink="http://www.w3.org/1999/xlink" xlink:href="ZooKeys-174-049-g001.jpg" position="float" orientation="portrait" xlink:type="simple"/></fig><fig id="F2" position="float" orientation="portrait"><label>Figures 6–11.</label><caption><p> <bold>6, 7</bold> female anterior half of body, dorsal view <bold>6</bold> <italic><tp:taxon-name>Perapion curtirostre</tp:taxon-name></italic> (Gyllenhal) <bold>7</bold> <italic><tp:taxon-name>Perapion connexum</tp:taxon-name></italic> (Schilsky) <bold>8, 9</bold> male head with rostrum, dorsal view <bold>8</bold> <italic><tp:taxon-name>Perapion connexum</tp:taxon-name></italic> <bold>9</bold> <italic><tp:taxon-name>Perapion curtirostre</tp:taxon-name></italic> <bold>10, 11</bold> same in lateral view <bold>10</bold> <italic><tp:taxon-name>Perapion curtirostre</tp:taxon-name></italic>, <bold>11</bold> <italic><tp:taxon-name>Perapion connexum</tp:taxon-name></italic>.</p></caption><graphic xmlns:xlink="http://www.w3.org/1999/xlink" xlink:href="ZooKeys-174-049-g002.jpg" position="float" orientation="portrait" xlink:type="simple"/></fig></tp:treatment-sec><tp:treatment-sec sec-type="Morphology"><title>Morphology.</title><p>Body length 2.0–2.3 mm.</p><p><italic>Integument and vestiture.</italic> clearly black with slight “oily” glint (<xref ref-type="fig" rid="F1">Fig. 1</xref>). Body covered with sparse and extremely fine white-semitransparent hair-like scales, on pronotum as long as diameter of the largest punctures, on elytral disc not longer than half interval’s width and unordered on intervals, not aggregated in any part of elytra, slightly denser on mesothoracic epimera and anepisterna, along metanepisterna condensed to form a thin white line. Entire body surface with dense microreticulation, scale-like and rough on head and the basal half of rostrum.</p><p><italic>Rostrum</italic> in dorsal view subcylindrical with obtuse widening at antennal insertion, obscuredly punctured throughout, except distal third completely mat.</p><p><italic>Head</italic> narrow, subconical, nearly as long as wide, about 1.5× narrower than pronotum (<xref ref-type="fig" rid="F2">Figs 7, 8</xref>); eyes gently convex; frons slightly depressed in middle, with a few indictinct strigae partly obscured by dense microsculpture; puncturation on vertex lacking or indefinite, rarely with few punctures much smaller than on pronotal disc; head ventrally between eyes evenly scale-like microsculptured, without irregular asperities.</p><p><italic>Antennae</italic> short and thin, with large club nearly as long as six distal funicular segments combined, 2.10–2.25× as long as wide, having fused segments with their circular rims incomplete (<xref ref-type="fig" rid="F1">Fig. 2</xref>); pedicel 1.4–1.6× longer than wide, twice as long as next segment, segments 2, 3 minute and weakly elongate, segments 4, 5 isodiametric, 6 sligthtly, and 7 markedly transverse.</p><p><italic>Pronotum</italic> small, slightly shorter than wide, with weakly rounded sides, at base 1.1–1.2× as wide as at apex, coarsely punctured, the punctures usually of 3–4 combined ommatidia size, with flat, heavily and somewhat roughly microreticulate interspaces; prescutellar fovea not wider than single puncture, as long as 3–4 neighbouring punctures combined.</p><p><italic>Scutellar shield</italic> small, isodiametric (<xref ref-type="fig" rid="F2">Fig. 7</xref>).</p><p><italic>Elytra</italic> widest clearly behind mid-length, 1.6–1.7× longer than wide, 3.4–3.8× as long as pronotum, with deeply impressed catenulate-punctate striae, on elytral disc half as wide as intervals; intervals flat, barely punctate; specialised setae single on 7<sup>th</sup> and 9<sup>th</sup> interval.</p><p><italic>Wing</italic> without radial window.</p><p><italic>Ventrites</italic>. Metaventrite and abdominal ventrites I, II microreticulate and evently punctate, shiny, the punctures much smaller than on pronotal disc, well over a diameter apart from each other; abdominal ventrites III–V with strong, scale-like microsculpture.</p><p><italic>Legs</italic> slender; profemur 0.80–0.85× as thick as rostrum; protibia widening from base to apex, with obsolescent apical tuft of setae; tarsi slender, protarsus 3.15–3.40× as long as wide; claws untoothed, thickened basally (<xref ref-type="fig" rid="F1">Fig. 3</xref>).</p><p>Male. Rostrum slightly shorter than pronotum, 2.20–2.35× longer than wide, in profile almost straight and somewhat wedge-like, distinctly narrowing apicad in distal <!--PageBreak-->half (<xref ref-type="fig" rid="F2">Fig. 11</xref>). Antennal insertion at basal 0.38–0.42 of rostrum. Abdominal ventrite V very broadly rounded apically. Metatarsus unarmed. Pygidium half exposed, with very broad complete transverse sulcus. Terminalia only slightly different from those of <italic><tp:taxon-name>Perapion curtirostre</tp:taxon-name></italic>, mainly in more elongate tegminal plate and aedeagus. Sternite VIII broad, with very short and indistinct lobes. Sternite IX with slightly asymmetrical fork half as long as apodeme. Tegmen with phallobase as long as apodeme; tegminal plate fused, short, devoid of macrochaetae, with broadly and very deeply emarginate prostegium.<!--PageBreak--> Aedeagus short and flattened, with pedon about 4.5× as long as wide, membranous tectum and free apophyses less than 0.2× as long as pedon; endophallus finely and more or less evenly microspinose.</p><p>Female. Rostrum 1.00–1.15× as long as pronotum, 2.60–2.75× longer than wide, in profile distinctly curved and equally high along its length (<xref ref-type="fig" rid="F1">Fig. 4</xref>). Antennal insertion at basal 0.35–0.39 of rostrum. Abdominal ventrite V narrowly rounded apically. Tergite VIII broad and strongly transverse, uniformly slerotized. Sternite VIII with large and broad basal arms. Gonocoxites less than 2.5× longer than wide, without median string of sclerotisation; styli slightly elongate, shortly setose apically.</p></tp:treatment-sec><tp:treatment-sec sec-type="Material examined"><title>Material examined. </title><p>Poland (E): Stare Stulno (<named-content xmlns:xlink="http://www.w3.org/1999/xlink" content-type="dwc:verbatimCoordinates" xlink:type="simple">51.3714°N, 23.6628°E</named-content>), 1 VIII 2000, 4 exs, 2 VIII 2000, 10 exs, 5 VIII 2000, 10 exs, 7 VI 2001, 1 ex., 31 VII <!--PageBreak-->2001, 16 exs; Rudka nr. Wola Uhruska (<named-content xmlns:xlink="http://www.w3.org/1999/xlink" content-type="dwc:verbatimCoordinates" xlink:type="simple">51.2761°N, 23.6694°E</named-content>), 15 VII 2002, 1 ex.; Wołczyny (<named-content xmlns:xlink="http://www.w3.org/1999/xlink" content-type="dwc:verbatimCoordinates" xlink:type="simple">51.4392°N, 23.6656°E</named-content>), 6 VII 2002, 2 exs; Orchówek-Obłonie (<named-content xmlns:xlink="http://www.w3.org/1999/xlink" content-type="dwc:verbatimCoordinates" xlink:type="simple">51.5291°N, 23.5950°E</named-content>), 7 VII 2002, 2 exs; Sobibór (<named-content xmlns:xlink="http://www.w3.org/1999/xlink" content-type="dwc:verbatimCoordinates" xlink:type="simple">51.4680°N, 23.6599°E</named-content>), 6 VII 2002, 13 exs; Kosyń (<named-content xmlns:xlink="http://www.w3.org/1999/xlink" content-type="dwc:verbatimCoordinates" xlink:type="simple">51.3903°N, 23.5750°E</named-content>), 12 VII 2002, 7 exs; Hniszów (<named-content xmlns:xlink="http://www.w3.org/1999/xlink" content-type="dwc:verbatimCoordinates" xlink:type="simple">51.2646°N, 23.7119°E</named-content>), 15 VII 2002, 2 exs – all leg. et coll. MW.</p><p>Ukraine (W): Podolia: Zvenihorod at Dniester riv., <named-content xmlns:xlink="http://www.w3.org/1999/xlink" content-type="dwc:verbatimCoordinates" xlink:type="simple">48.5500°N, 26.2833°E</named-content>, 25 VI 1996, 2 exs; Kamyanets Podilskiy, <named-content xmlns:xlink="http://www.w3.org/1999/xlink" content-type="dwc:verbatimCoordinates" xlink:type="simple">48.6667°N, 26.5667°E</named-content>, 26 VI 1996, 2 exs – all leg. et coll. MW;</p><p>Hungary: Borsod-Abaúj-Zemplén county: Füzér, Hosszú-rét (<named-content xmlns:xlink="http://www.w3.org/1999/xlink" content-type="dwc:verbatimCoordinates" xlink:type="simple">48.5644°N, 21.4324°E</named-content>), 21.VII.2005, 3 ex., leg. Hegyessy G &amp; S; Alsószuha, Hideg-kút-völgy (<named-content xmlns:xlink="http://www.w3.org/1999/xlink" content-type="dwc:verbatimCoordinates" xlink:type="simple">48.3586°N, 20.5144°E</named-content>), 17 VI 2003, 5 exs, leg. HG – coll. AP (2 ex) and KMS (3 exs); Zalkod, Erkecse (<named-content xmlns:xlink="http://www.w3.org/1999/xlink" content-type="dwc:verbatimCoordinates" xlink:type="simple">48.1818°N, 21.4541°E</named-content>), 10.VII.1993, 1 ex, leg. HG – coll.<!--PageBreak--> KMS; Szalonna, Köszvényeskút (<named-content xmlns:xlink="http://www.w3.org/1999/xlink" content-type="dwc:verbatimCoordinates" xlink:type="simple">48.4612°N, 20.7086°E</named-content>), 10.V.2007, 1 ex, leg. HG – coll. KMS; Tornaszentandrás: Mile-völgy (<named-content xmlns:xlink="http://www.w3.org/1999/xlink" content-type="dwc:verbatimCoordinates" xlink:type="simple">48.5066°N, 20.7853°E</named-content>), 10.V.2007, 1 ex, leg. HG – coll. KMS; Mád, Becsek (<named-content xmlns:xlink="http://www.w3.org/1999/xlink" content-type="dwc:verbatimCoordinates" xlink:type="simple">48.1826°N, 21.3056°E</named-content>), 10.IV.2008, 1 ex, leg. HG &amp; AP – coll. AP; Taktaszada: Ökör-mező (<named-content xmlns:xlink="http://www.w3.org/1999/xlink" content-type="dwc:verbatimCoordinates" xlink:type="simple">48.1122°N, 21.1504°E</named-content>), 11.VI.2008, 1 ex, leg. HG – coll. KMS.</p><p>Slovakia (S, E): Železné env., Tornaľa - Starňa (<named-content xmlns:xlink="http://www.w3.org/1999/xlink" content-type="dwc:verbatimCoordinates" xlink:type="simple">48.4167°N, 20.4000°E</named-content>), 26 V 2006, 1 ♂, leg. et coll. T. Kopecký; Zemplínské Kopčany (<named-content xmlns:xlink="http://www.w3.org/1999/xlink" content-type="dwc:verbatimCoordinates" xlink:type="simple">48.5833°N, 21.8833°E</named-content>), 14 VI 2000, 1 ♂ 1 ♀, leg. P. Boža – coll. S. Benedikt, 20 V 2002, 7 ♂♂ 7 ♀♀, leg. M. Mantič – coll. M. Mantič &amp; KS; Turňa nad Bodvou (<named-content xmlns:xlink="http://www.w3.org/1999/xlink" content-type="dwc:verbatimCoordinates" xlink:type="simple">48.6000°N, 20.8667°E</named-content>), 9 VI 2001, 1 ♂, leg. R. Fornůsek – coll. S. Benedikt.</p><p>Russia: Kursk, 1 ex.; Orel [Oryol], 3 exs; Nikitskoe near Voronezh, 1 ex. – all coll. F. Schubert (in Naturhistorisches Museum Wien). W Siberia: Novosibirsk Area, Kochenevo distr., 43 km WNW of Kochenevo, Sektinskoye Lake, 27.05.1998, leg. R. Dudko &amp; A. Legalov, det. A. Legalov, 6 exs – coll. KS (2 ♂♂ 2 ♀♀) and M. Koštál (1 ♂ 1 ♀). Rostov reg.: Krasny Sulin distr.: Donleskhoz env. (<named-content xmlns:xlink="http://www.w3.org/1999/xlink" content-type="dwc:verbatimCoordinates" xlink:type="simple">47.8627°N, 40.2405°E</named-content>), 12 VI 2004, 1 ex., leg. D. Kasatkin – coll. MW.</p><p>Kyrgyzstan: Chüy province: Ala-Archa valley (<named-content xmlns:xlink="http://www.w3.org/1999/xlink" content-type="dwc:verbatimCoordinates" xlink:type="simple">42.6000°N, 74.4833°E</named-content>), ca. 30 km S of Bishkek, above 1300 m alt., 4 VI 2003, 3 exs., leg. R. Królik – coll. MW.</p></tp:treatment-sec><tp:treatment-sec sec-type="Distribution"><title>Distribution. </title><p>Austria?, Hungary*, Kazakhstan, Kyrgyzstan*, Moldova, Poland (E), Russia (Central and South European Territory, Western Siberia), Slovakia (S and E), Ukraine, Uzbekistan (first records herein marked with asterisk).</p></tp:treatment-sec><tp:treatment-sec sec-type="Biology"><title>Biology.</title><p><xref ref-type="bibr" rid="B15">Korotyaev (1987)</xref> collected this weevil from broad-leaved sorrel species. The senior author (MW) collected it in Ukraine by general sweeping of wet meadows in the Dniester valley, where an unidentified broad-leaved sorrel was abundant. <xref ref-type="bibr" rid="B25">Poiras (1998)</xref> identified the host plant as <italic><tp:taxon-name>Rumex confertus</tp:taxon-name></italic> Willd. and, indeed, in Poland the weevil was collected exclusively from this sorrel species. In the Udmurt Republic <xref ref-type="bibr" rid="B6">Dedyukhin (2009)</xref> confirms the same host plant, but he collected adults also from the sorrels resembling <italic><tp:taxon-name>Rumex crispus</tp:taxon-name></italic> L. The life cycle of <italic><tp:taxon-name>Perapion connexum</tp:taxon-name></italic> remains unknown, but the adults were in Poland mostly beaten in summer from mature infruitescences, which may indicate larval feeding on developing seeds or eventually in fruit petioles, rather than in thick main stem or leaf petioles. In Poland teneral beetles were observed since mid-July.</p></tp:treatment-sec><tp:treatment-sec sec-type="Comments"><title>Comments.</title><p><xref ref-type="bibr" rid="B15">Korotyaev (1987)</xref> reported a specimen from the collection of ZIN labelled “Austria”, which was then approximately 800 km distant from the westernmost known locality in Moldova. This outstanding record was ignored by the authors of subsequent Centraleuropean weevil catalogues (<xref ref-type="bibr" rid="B21">Lucht 1987</xref>, <xref ref-type="bibr" rid="B5">Böhme 2005</xref>, <xref ref-type="bibr" rid="B2">Alonso-Zarazaga 2011</xref>), but in the light of our current findings and proximity of current Slovak and Hungarian localities, this opinion should be verified and the occurrence of <italic><tp:taxon-name>Perapion connexum</tp:taxon-name></italic> in Austria should be considered as likely, though obviously requiring confirmation with new data. Unfortunately, the information on distribution of its host plant in Austria is poor and equivocal. It was missing from the first two editions of Austrian Excursionsflora by <xref ref-type="bibr" rid="B9">Fritsch (1897</xref>, <xref ref-type="bibr" rid="B10">1909</xref>), but it was noticed from Austria since at least mid-20<sup>th</sup> c. (<xref ref-type="bibr" rid="B33">Tutin et al. 1964</xref>). Then <xref ref-type="bibr" rid="B13">Jalas and Suominen (1979)</xref> did <!--PageBreak-->not justify Austrian records of this sorrel, and they were consequently removed from the revised editions of Flora Europaea. Most recently the occurrence of <italic><tp:taxon-name>Rumex confertus</tp:taxon-name></italic> in Austria has been confirmed in the departments of Wien, Niederösterreich, Steiermark and Kärnten (Fischer et al. 2008), but the history of its invasion(s) remains unclear.</p><p>The occurrence of <italic><tp:taxon-name>Perapion connexum</tp:taxon-name></italic> in Poland, as based on the abovementioned data, was earlier generally announced by <xref ref-type="bibr" rid="B35">Wanat and Mokrzycki (2005)</xref>, and further confirmed by <xref ref-type="bibr" rid="B11">Gosik (2006)</xref>. Analogously, the weevil has been just placed on the list in Slovakia (<xref ref-type="bibr" rid="B4">Benedikt et al. 2010</xref>). The range of this weevil in Poland seems still strictly limited to the southern section of the Bug River Valley, which constitutes there the country border between Poland and Ukraine, but one of the listed localities (Kosyń) is situated ca. 18 km “inland” West of the river. Along the Bug River Valley the southernmost site is Gródek near Hrubieszów (<xref ref-type="bibr" rid="B11">Gosik 2006</xref>) (lat/long approximately <named-content xmlns:xlink="http://www.w3.org/1999/xlink" content-type="dwc:verbatimCoordinates" xlink:type="simple"><named-content content-type="dwc:verbatimCoordinates" xlink:type="simple">50.79°N, 23.96°E</named-content></named-content>), while the remaining seven sites are situated between Hniszów and Orchówek, which is the northermost locality of this species in Poland (<named-content xmlns:xlink="http://www.w3.org/1999/xlink" content-type="dwc:verbatimCoordinates" xlink:type="simple"><named-content content-type="dwc:verbatimCoordinates" xlink:type="simple">51.5291°N, 23.5950°E</named-content></named-content>). Searching for the weevil in 2002-2003 in similar sites rich of the host plant but laying North along the Bug valley, i.e. in Parośla nr. Sławatycze (<named-content xmlns:xlink="http://www.w3.org/1999/xlink" content-type="dwc:verbatimCoordinates" xlink:type="simple"><named-content content-type="dwc:verbatimCoordinates" xlink:type="simple">51.8099°N, 23.6206°E</named-content></named-content>), Mielnik (<named-content xmlns:xlink="http://www.w3.org/1999/xlink" content-type="dwc:verbatimCoordinates" xlink:type="simple"><named-content content-type="dwc:verbatimCoordinates" xlink:type="simple">52.3328°N, 23.0225°E</named-content></named-content>) and Kózki nr. Siemiatycze (<named-content xmlns:xlink="http://www.w3.org/1999/xlink" content-type="dwc:verbatimCoordinates" xlink:type="simple"><named-content content-type="dwc:verbatimCoordinates" xlink:type="simple">52.3605°N, 22.8660°E</named-content></named-content>), brought negative results. Nevertheless, in Russia the weevil was found up to 54.5°N in Ul’yanovsk (<xref ref-type="bibr" rid="B15">Korotyaev 1987</xref>) and even 57°N in the Udmurt Republic (<xref ref-type="bibr" rid="B6">Dedyukhin 2009</xref>) and the northernmost Siberian sites (<xref ref-type="bibr" rid="B19">Legalov 2002</xref>), despite of continental climate. Thus the Lower Bug Valley seems to be the most obvious natural area for further spreading of <italic><tp:taxon-name>Perapion connexum</tp:taxon-name></italic> in Poland and presently limited range of the weevil there may indicate a stage of current invasion.</p><p><italic><tp:taxon-name>Rumex confertus</tp:taxon-name></italic> is an invasive plant in Europe, and its natural range ends probably close to Southeastern Poland, in Southern Slovakia and Hungary (<xref ref-type="bibr" rid="B26">Rechinger and Schreiber 1957</xref>, <xref ref-type="bibr" rid="B33">Tutin et al. 1964</xref>, <xref ref-type="bibr" rid="B13">Jalas and Suominen 1979</xref>, <xref ref-type="bibr" rid="B7">Dostál 1989</xref>, <xref ref-type="bibr" rid="B14">Jehlík et al. 2001</xref>). However, although it is known from the Bug River Valley in Poland since 1873 (<xref ref-type="bibr" rid="B8">Eichler and Łapczyński 1892</xref>), its autochtonous status in Poland is doubtful. According to <xref ref-type="bibr" rid="B32">Trzcińska-Tacik (1963)</xref> and <xref ref-type="bibr" rid="B30">Tacik (1992)</xref>, who studied distribution of this sorrel species in most detail, its natural range North of the Carpathians rather ends in Western Ukraine. Its spreading to the West of Poland started probably since 1950 (<xref ref-type="bibr" rid="B31">Tokarska-Guzik 2005</xref>) and currently it appears a common plant in Poland east of the Vistula river, reaching even the Baltic coast to the North, and it has many diffused localities also in the Western Poland (<xref ref-type="bibr" rid="B32">Trzcińska-Tacik 1963</xref>, <xref ref-type="bibr" rid="B36">Zając and Zając 2001</xref>, <xref ref-type="bibr" rid="B29">Stosik 2006</xref>). It extends its range widely also to the North, being probably introduced to Skandinavia with the Soviet army transports since the very early 20<sup>th</sup> century in Finland, and about mid 20<sup>th</sup> century in Norway and Sweden (<xref ref-type="bibr" rid="B28">Snogerup 2000</xref>). It is now widespread also in Baltic countries and treated as invasive plant in Lithuania (<xref ref-type="bibr" rid="B12">Gudžinskas 1999</xref>). The Southern stream of its invasion to Central Europe seems less active. The plant is still very rare in Czech Rep. with just a few isolated and ephemeral localities (<xref ref-type="bibr" rid="B14">Jehlík et al. 2001</xref>) and, as stated above, it has quite similar status in Austria.</p><p>Following current distribution of the host plant, further expansion of <italic><tp:taxon-name>Perapion connexum</tp:taxon-name></italic> in Central Europe from the sites showed in <xref ref-type="fig" rid="F3">Fig. 12</xref> seems very likely especially through<!--PageBreak--> the territory of Poland, and it could be monitored quite easily by summer sweeping of mature inflorescences of <italic><tp:taxon-name>Rumex confertus</tp:taxon-name></italic>. The same method should be applied on stabilized localities of <italic><tp:taxon-name>Rumex confertus</tp:taxon-name></italic> in Austria to record its occurrence and expansion.</p><fig id="F3" position="float" orientation="portrait"><label>Figure 12.</label><caption><p> Westernmost recent localities of <italic><tp:taxon-name>Perapion connexum</tp:taxon-name></italic> (Schilsky) in Central Europe mentioned in the text (circles – new records; black square – record by <xref ref-type="bibr" rid="B11">Gosik (2006)</xref> in Gródek nr. Hrubieszów, Poland; black triangle – record by <xref ref-type="bibr" rid="B23">Mazur and Kuśka (1994)</xref> in Vikno, Ukraine).</p></caption><graphic xmlns:xlink="http://www.w3.org/1999/xlink" xlink:href="ZooKeys-174-049-g003.jpg" position="float" orientation="portrait" xlink:type="simple"/></fig></tp:treatment-sec><ref-list><ref id="B17"><mixed-citation xmlns:xlink="http://www.w3.org/1999/xlink" xlink:type="simple"><person-group><name name-style="western"><surname>Legalov</surname><given-names>AA</given-names></name></person-group> (<year>1998</year>)<source> Fauna dolgonosikoobraznykh zhukov semeystv Nemonychidae, Urodonidae, Anthribidae, Attelabidae, Apionidae i Dryophthoridae Zapadnoy Sibirii. Bespozvonochnye zhivotnye Yuzhnogo Zaural’a i sopredelnykh territoriy, Kurgan, 216–221.</source></mixed-citation></ref><ref id="B15"><mixed-citation xmlns:xlink="http://www.w3.org/1999/xlink" xlink:type="simple"><person-group><name name-style="western"><surname>Korotyaev</surname><given-names>BA</given-names></name></person-group> (<year>1987</year>)<article-title> Materialy k poznaniyu zhukov nadsemeystva Curculionoidea (Coleoptera) fauny SSSR i sopredelnykh stran.</article-title><source>Trudy Zoologicheskogo Instituta Akademii Nauk SSSR </source><volume>170</volume>: <fpage>122</fpage>-<lpage>163</lpage>.</mixed-citation></ref><ref id="B25"><mixed-citation xmlns:xlink="http://www.w3.org/1999/xlink" xlink:type="simple"><person-group><name name-style="western"><surname>Poiras</surname><given-names>AA</given-names></name></person-group> (<year>1998</year>)<source> Catalogue of the weevils and their host plants in the Republic of Moldova.</source><publisher-name>Pensoft</publisher-name>, <publisher-loc>Sofia - Moscow</publisher-loc>, <lpage>156</lpage> pp.</mixed-citation></ref><ref id="B6"><mixed-citation xmlns:xlink="http://www.w3.org/1999/xlink" xlink:type="simple"><person-group><name name-style="western"><surname>Dedyukhin</surname><given-names>SV</given-names></name></person-group> (<year>2009</year>)<article-title> Materialy k faune dolgonosikoobraznykh zhestkokrylykh (Coleoptera, Curculionoidea) nationalnogo parka “Nechkinskiy”.</article-title><source>Vestnik Udmurtskogo Universiteta, Seriya Biologiya i Nauki o Zemlye </source><volume>2</volume>: <fpage>34</fpage>-<lpage>48</lpage>.</mixed-citation></ref><ref id="B21"><mixed-citation xmlns:xlink="http://www.w3.org/1999/xlink" xlink:type="simple"><person-group><name name-style="western"><surname>Lucht</surname><given-names>W</given-names></name></person-group> (<year>1987</year>)<source> Die Käfer Mitteleuropas.</source><publisher-name>Katalog. Goecke &amp; Evers</publisher-name>, <publisher-loc>Krefeld</publisher-loc>, <lpage>342</lpage> pp.</mixed-citation></ref><ref id="B5"><mixed-citation xmlns:xlink="http://www.w3.org/1999/xlink" xlink:type="simple"><person-group><name name-style="western"><surname>Böhme</surname><given-names>J</given-names></name></person-group> (<year>2005</year>)<source> Die Käfer Mitteleuropas. Band K. Katalog (Faunistische Übersicht). 2. Auflage (begründet von W. H. Lucht). Elsevier GmbH, Spektrum AV, xii + 515 pp.</source></mixed-citation></ref><ref id="B2"><mixed-citation xmlns:xlink="http://www.w3.org/1999/xlink" xlink:type="simple"><person-group><name name-style="western"><surname>Alonso-Zarazaga</surname><given-names>MA</given-names></name></person-group> (<year>2011</year>)<source> Apionidae. In: Löbl I, Smetana A (Eds) Catalogue of Palaearctic Coleoptera. Vol. 7: Curculionoidea I.</source><publisher-name>Apollo Books</publisher-name>, <publisher-loc>Stenstrup</publisher-loc>, <lpage>373</lpage> pp.</mixed-citation></ref><ref id="B9"><mixed-citation xmlns:xlink="http://www.w3.org/1999/xlink" xlink:type="simple"><person-group><name name-style="western"><surname>Fritsch</surname><given-names>K</given-names></name></person-group> (<year>1897</year>)<source> Excursionsflora für Österreich (mit Ausschluss von Galizien, Bukovina und Dalmatien). Karl Gerold’s Sohn, Wien, LXXII + 664 pp.</source></mixed-citation></ref><ref id="B10"><mixed-citation xmlns:xlink="http://www.w3.org/1999/xlink" xlink:type="simple"><person-group><name name-style="western"><surname>Fritsch</surname><given-names>K</given-names></name></person-group> (<year>1909</year>)<source> Excursionsflora für Österreich (mit Ausschluss von Galizien, Bukovina und Dalmatien). Edition 2. Karl Gerold’s Sohn, Wien, LXXX + 725 pp.</source></mixed-citation></ref><ref id="B33"><mixed-citation xmlns:xlink="http://www.w3.org/1999/xlink" xlink:type="simple"><person-group><name name-style="western"><surname>Tutin</surname><given-names>TG</given-names></name><name name-style="western"><surname>Heywood</surname><given-names>VH</given-names></name><name name-style="western"><surname>Burges</surname><given-names>NA</given-names></name><name name-style="western"><surname>Valentine</surname><given-names>DH</given-names></name><name name-style="western"><surname>Walters</surname><given-names>SM</given-names></name><name name-style="western"><surname>Webb</surname><given-names>DA</given-names></name></person-group> (<year>1964</year>)<source> Flora Europaea. Vol. 1. Lycopodiaceae to Platanaceae. Cambridge University Press, xxxii + 464 pp, 5 maps.</source></mixed-citation></ref><ref id="B13"><mixed-citation xmlns:xlink="http://www.w3.org/1999/xlink" xlink:type="simple"><person-group><name name-style="western"><surname>Jalas</surname><given-names>J</given-names></name><name name-style="western"><surname>Suominen</surname><given-names>J</given-names></name></person-group> (<role>Eds</role>) (<year>1979</year>)<source> Atlas florae europaeae. Vol. 4, Polygonaceae. Committee for Mapping the Flora of Europe and Societas Biologica Fennica Vanamo, Helsinki, 71 pp. + 94 maps.</source></mixed-citation></ref><ref id="B35"><mixed-citation xmlns:xlink="http://www.w3.org/1999/xlink" xlink:type="simple"><person-group><name name-style="western"><surname>Wanat</surname><given-names>M</given-names></name><name name-style="western"><surname>Mokrzycki</surname><given-names>T</given-names></name></person-group> (<year>2005</year>)<article-title> A new checklist of the weevils of Poland (Coleoptera: Curculionoidea).</article-title><source>Genus </source><volume>16</volume>: <fpage>69</fpage>-<lpage>117</lpage>.</mixed-citation></ref><ref id="B11"><mixed-citation xmlns:xlink="http://www.w3.org/1999/xlink" xlink:type="simple"><person-group><name name-style="western"><surname>Gosik</surname><given-names>R</given-names></name></person-group> (<year>2006</year>)<article-title> Weevils (Curculionoidea) of the middle part of the Bug River Valley.</article-title><source>Annales Universitatis Mariae Curie-Sklodowska, Sectio C </source><volume>61</volume>: <fpage>7</fpage>-<lpage>69</lpage>.</mixed-citation></ref><ref id="B4"><mixed-citation xmlns:xlink="http://www.w3.org/1999/xlink" xlink:type="simple"><person-group><name name-style="western"><surname>Benedikt</surname><given-names>S</given-names></name><name name-style="western"><surname>Borovec</surname><given-names>R</given-names></name><name name-style="western"><surname>Fremuth</surname><given-names>J</given-names></name><name name-style="western"><surname>Krátký</surname><given-names>J</given-names></name><name name-style="western"><surname>Schön</surname><given-names>K</given-names></name><name name-style="western"><surname>Skuhrovec</surname><given-names>J</given-names></name><name name-style="western"><surname>Trýzna</surname><given-names>M</given-names></name></person-group> (<year>2010</year>)<source>. Annotated checklist of weevils (Coleoptera: Curculionoidea excepting Scolytinae and Platypodinae) of the Czech Republic and Slovakia. Part 1. Systematics, faunistics, history of research on weevils in the Czech Republic and Slovakia, structure outline, checklist. Comments on Anthribidae, Rhynchitidae, Attelabidae, Nanophyidae, Brachyceridae, Dryophthoridae, Erirhinidae and Curculionidae: Curculioninae, Bagoinae, Baridinae, Ceutorhynchinae, Conoderinae, Hyperinae. Klapalekiana 46 (Supplement): 1–363.</source></mixed-citation></ref><ref id="B19"><mixed-citation xmlns:xlink="http://www.w3.org/1999/xlink" xlink:type="simple"><person-group><name name-style="western"><surname>Legalov</surname><given-names>AA</given-names></name></person-group> (<year>2002</year>)<article-title> Spisok zhukov semeystv Nemonychidae, Urodontidae, Rhynchitidae, Attelabidae i Brentidae (Coleoptera, Curculionoidea) Aziatskoy Rossii.</article-title><source>Zhivotnyi Mir Daln’ego Vostoka, Blagoveshtschensk, </source><volume>4</volume>: <fpage>105</fpage>-<lpage>116</lpage>.</mixed-citation></ref><ref id="B26"><mixed-citation xmlns:xlink="http://www.w3.org/1999/xlink" xlink:type="simple"><person-group><name name-style="western"><surname>Rechinger</surname><given-names>KH</given-names></name><name name-style="western"><surname>Schreiber</surname><given-names>A</given-names></name></person-group> (<year>1957</year>)<source> Polygonaceae, pp. 352–436. In: Gustav Hegi Illustierte Flora von Mitteleuropa. Vol. 3(1). Carl Hanser Verlag, München, viii + 452 pp.</source></mixed-citation></ref><ref id="B7"><mixed-citation xmlns:xlink="http://www.w3.org/1999/xlink" xlink:type="simple"><person-group><name name-style="western"><surname>Dostál</surname><given-names>J</given-names></name></person-group> (<year>1989</year>)<source> Nová květena ČSSR.</source><publisher-name>Akademia</publisher-name>, <publisher-loc>Praha</publisher-loc>, <lpage>1548</lpage> pp.</mixed-citation></ref><ref id="B14"><mixed-citation xmlns:xlink="http://www.w3.org/1999/xlink" xlink:type="simple"><person-group><name name-style="western"><surname>Jehlík</surname><given-names>V</given-names></name><name name-style="western"><surname>Sádlo</surname><given-names>J</given-names></name><name name-style="western"><surname>Dostálek</surname><given-names>J</given-names></name><name name-style="western"><surname>Jarolímova</surname><given-names>V</given-names></name><name name-style="western"><surname>Klimeš</surname><given-names>L</given-names></name></person-group> (<year>2001</year>)<article-title> Chorology and ecology of <italic>Rumex confertus</italic> Willd. in the Czech Republic.</article-title><source>Botanica Lithuanica </source><volume>7</volume>: <fpage>235</fpage>-<lpage>244</lpage>.</mixed-citation></ref><ref id="B8"><mixed-citation xmlns:xlink="http://www.w3.org/1999/xlink" xlink:type="simple"><person-group><name name-style="western"><surname>Eichler</surname><given-names>B</given-names></name><name name-style="western"><surname>Łapczyński</surname><given-names>K</given-names></name></person-group> (<year>1892</year>)<article-title> Korespondencya do Wrzechświata.</article-title><source>Wrzechświat </source><volume>11</volume>: <fpage>814</fpage>-<lpage>815</lpage>.</mixed-citation></ref><ref id="B32"><mixed-citation xmlns:xlink="http://www.w3.org/1999/xlink" xlink:type="simple"><person-group><name name-style="western"><surname>Trzcińska-Tacik</surname><given-names>H</given-names></name></person-group> (<year>1963</year>)<article-title> Studies on the distribution of synanthropic plants. 2. <italic>Rumex confertus</italic> Willd. in Poland.</article-title><source>Fragmenta Floristica et Geobotanica </source><volume>9</volume>: <fpage>73</fpage>-<lpage>84</lpage>.</mixed-citation></ref><ref id="B30"><mixed-citation xmlns:xlink="http://www.w3.org/1999/xlink" xlink:type="simple"><person-group><name name-style="western"><surname>Tacik</surname><given-names>T</given-names></name></person-group> (<year>1992</year>)<article-title> <italic>Rumex</italic> L. Szczaw.</article-title> In: <person-group><name name-style="western"><surname>Jasiewicz</surname><given-names>A</given-names></name></person-group> (<role>Ed.</role>). <issue-title>Flora Polski.</issue-title><source>Rośliny naczyniowe 3. Instytut Botaniki im. W. Szafera, Polska Akademia Nauk, Kraków</source>: <fpage>90</fpage>-<lpage>102</lpage>.</mixed-citation></ref><ref id="B31"><mixed-citation xmlns:xlink="http://www.w3.org/1999/xlink" xlink:type="simple"><person-group><name name-style="western"><surname>Tokarska-Guzik</surname><given-names>B</given-names></name></person-group> (<year>2005</year>)<source> The Establishment and Spread of Alien Plant Species (Kenophytes) in the Flora of Poland. Prace Naukowe Uniwersytetu Śląskiego w Katowicach, 1–192.</source></mixed-citation></ref><ref id="B36"><mixed-citation xmlns:xlink="http://www.w3.org/1999/xlink" xlink:type="simple"><person-group><name name-style="western"><surname>Zając</surname><given-names>A</given-names></name><name name-style="western"><surname>Zając</surname><given-names>M</given-names></name></person-group> (<role>Eds</role>) (<year>2001</year>)<source> Distribution Atlas of Vascular Plants in Poland. Laboratory of Computer Chorology, Institute of Botany Jagiellonian University, and Fundation of Jagiellonian University, Cracow, xii + 716 pp.</source></mixed-citation></ref><ref id="B29"><mixed-citation xmlns:xlink="http://www.w3.org/1999/xlink" xlink:type="simple"><person-group><name name-style="western"><surname>Stosik</surname><given-names>T</given-names></name></person-group> (<year>2006</year>)<article-title> Ekspansja <italic>Rumex confertus</italic> Willd. w kontekście jego biologii.</article-title><source>Prace Komisji Nauk Rolniczych i Biologicznych Bydgoskiego Towarzystwa Naukowego, Seria B </source><volume>59</volume>: <fpage>71</fpage>-<lpage>81</lpage>.</mixed-citation></ref><ref id="B28"><mixed-citation xmlns:xlink="http://www.w3.org/1999/xlink" xlink:type="simple"><person-group><name name-style="western"><surname>Snogerup</surname><given-names>S</given-names></name></person-group> (<year>2000</year>)<article-title> <italic>Rumex confertus</italic> Willd.</article-title> In: <person-group><name name-style="western"><surname>Jonsell</surname><given-names>B</given-names></name><name name-style="western"><surname>Karlsson</surname><given-names>T</given-names></name></person-group> (<role>Eds</role>). <issue-title> Flora Nordica.</issue-title><source>Vol. 1. Lycopodiaceae-Polygonaceae. Bergius Foundation, Royal Swedish Academy of Sciences, Stockholm</source>: <fpage>300</fpage>-<lpage>302</lpage>.</mixed-citation></ref><ref id="B12"><mixed-citation xmlns:xlink="http://www.w3.org/1999/xlink" xlink:type="simple"><person-group><name name-style="western"><surname>Gudžinskas</surname><given-names>Z</given-names></name></person-group> (<year>1999</year>)<article-title/><source>Botanica Lithuanica </source><volume>5</volume>: <fpage>313</fpage>-<lpage>326</lpage>.</mixed-citation></ref><ref id="B23"><mixed-citation xmlns:xlink="http://www.w3.org/1999/xlink" xlink:type="simple"><person-group><name name-style="western"><surname>Mazur</surname><given-names>M</given-names></name><name name-style="western"><surname>Kuśka</surname><given-names>A</given-names></name></person-group> (<year>1994</year>)<article-title> Chrząszcze Miodoborów (Zachodnia Ukraina). I. Ryjkowce (Coleoptera: Attelabidae, Apionidae, Curculionidae) – wyniki ekspedycji w latach 1993–1994.</article-title><source>Polskie Pismo Entomologiczne </source><volume>63</volume>: <fpage>277</fpage>-<lpage>310</lpage>.</mixed-citation></ref></ref-list></tp:taxon-treatment>
